# Supplementary material for: Dairy calves’ personality traits predict social proximity and response to an emotional challenge
Source: Sci Rep. 2018 Nov 5;8:16350. doi: 10.1038/s41598-018-34281-2 (PMC6218496; doi:10.1038/s41598-018-34281-2)
Supplement: Supplementary file 1 — Dataset 1 [file 41598_2018_34281_MOESM1_ESM.xlsx]

## Sheet: Feuil1
Supplementary material
Dairy calves' personality traits predict social proximity and response to an emotional challenge
Benjamin Lecorps, Sarah Kappel, Daniel M. Weary and Marina A.G. von Keyserlingk*
		Personality traits			Social proximity scores			Eye temperature measured during transportation 1 and 2															Vocalizations
Animal	Group	Pessimism	Fearfulness	Sociability	Prox_score1	Prox_score2	Prox_score	Baseline1	Baseline2	Mean_B	Post-loading1	Post-loading2	Mean_post-loading	Change_post-loading1	Change_post-loading2	Mean_change	Post-transportation_1	Post-transportation_2	Mean_post-transportation	Change_post-transportation1	Change_post-transportation2	Mean_change_post-transportation	Voc1	Voc2	Mean_voc
6006	A	7.49	-3.41	0.03	1.55764	1.95873	1.75818	36.3	35.65	35.975	36.05	36.5	36.275	-0.25	0.85	0.3	37.75	36.8	37.275	1.45	1.15	1.3	7	29	18
6008	A	6.46	-2.66	0.19	2.02982	1.99426	2.01204	34.7	36.15	35.425	35.5	36.2	35.85	0.8	0.05	0.425	37.2	36.4	36.8	2.5	0.25	1.375	5	0	2.5
6009	A	14.31	-1.97	0.23	1.85784	1.81344	1.83564	37.1	36.15	36.625	37.35		37.35	0.25		0.25	36	37	36.5	-1.1	0.85	-0.125	46	46	46
6010	A	3.62	-2.2	-1.99	1.68019	1.81226	1.74623	35.875	35.63	35.7542	36	36.4	36.2	0.125	0.766667	0.445833	36.6	36.95	36.775	0.725	1.31667	1.02083	3	1	2
6011	A	8.49	-1.88	0.65	1.59225	1.8043	1.69827	36.65	36.03	36.3417	36.5	36.9	36.7	-0.15	0.866667	0.358333	36.7	36.5	36.6	0.05	0.466667	0.258333	25	21	23
6012	A	9	-0.67	0.36	1.8768	1.8001	1.83845	35.7	35.7	35.7	36.8	36.6	36.7	1.1	0.9	1	37	37.75	37.375	1.3	2.05	1.675	7	11	9
6013	A	5.28	-0.17	-2.56	1.813	1.48263	1.64781	36.1	35.3	35.7	36.3	36.1	36.2	0.2	0.8	0.5	37.7	35.87	36.7833	1.6	0.57	1.085	0	0	0
6015	A	4.54	0.54	1.55	1.9003	1.89586	1.89808	36.3	36.25	36.275	36.9	37.3	37.1	0.6	1.05	0.825	36	36	36	-0.3	-0.25	-0.275	14	15	14.5
6016	A	10.4	1.34	0.61	1.90695	2.35246	2.1297	36.15	35.8	35.975	37.25	37.83	37.5417	1.1	2.03	1.565	36.85	37.6	37.225	0.7	1.8	1.25	14	20	17
6017	A				1.27628	1.61193	1.4441	35.4	35.6	35.5	36.1	36.2	36.15	0.7	0.6	0.65	37.3	37.2	37.25	1.9	1.6	1.75	5	5	5
6014	B				1.75726	1.95703	1.85715	36.22	37.28	36.75	37.18	37.22	37.2	0.96	-0.06	0.45		38.02	38.02		0.74	0.74	4	1	2.5
6019	B	12.26	0.58	3.81	2.33188	2.49277	2.41232	36.8	37.48	37.14	38.58	37.8	38.19	1.78	0.32	1.05	39.3	38.425	38.8625	2.5	0.945	1.7225	38	19	28.5
6020	B	13.06	2.52	0.32	2.07732	1.64756	1.86244		37.66	37.66	38.18	38.1	38.14		0.44	0.44	37.68	38.025	37.8525		0.365	0.365	18	20	19
6021	B	7.04	2.15	-1.03	1.95288	1.49241	1.72264	35.66	37.06	36.36	37.46	37.44	37.45	1.8	0.38	1.09	38.075	38.1	38.0875	2.415	1.04	1.7275	4	6	5
6022	B	10.14	-0.08	-0.92	1.17846	1.31753	1.248	36.34	37	36.67	36.9	37.925	37.4125	0.56	0.925	0.7425	37.56	38.12	37.84	1.22	1.12	1.17	0	0	0
6024	B	14.92	3.26	-1.83	1.52874	1.61467	1.57171	36.04	37.72	36.88	37.75	38.24	37.995	1.71	0.52	1.115	38.54	38.4	38.47	2.5	0.68	1.59	35	35	35
6025	B	8.79	-1.22	-0.81	2.05046	1.89437	1.97242	36.62	36.82	36.72	36.78	37.2	36.99	0.16	0.38	0.27	37.62	38.16	37.89	1	1.34	1.17	20	16	18
6026	B	15.14	-0.63	0.82	1.90333	1.9161	1.90972	36.36	37.64	37	37.42	38.1	37.76	1.06	0.46	0.76	38.26	38.2333	38.2467	1.9	0.593333	1.24667	32	39	35.5
6027	B	18.7	0.8	0.33	2.1089	1.82035	1.96462	37.08	37.14	37.11	38.04	38.08	38.06	0.96	0.94	0.95	38.4	38.66	38.53	1.32	1.52	1.42	10	6	8
